# Supplementary material for: The latent reservoir of inducible, infectious HIV-1 does not decrease despite decades of antiretroviral therapy
Source: J Clin Invest. 2023 Sep 1;133(17):e171554. doi: 10.1172/JCI171554 (PMC10471168; doi:10.1172/JCI171554)
Supplement: Supporting data values [file jci-133-171554-s008.xlsx]

## Sheet: Figure 2A
Donor ID	Time on Suppressive ART regimen (years)	IUPM
R1	13.6	0.563
	21.6667	2.094		Red values indicate measurments below the limiit of detection. The maximum values, based in the number of cells analyzed, is shown.
R2	16.1667	1.246		NA indicates that no sample was available
	17.5833	3.09
	19.0833	0.251
	22.75	2.902
R3	23.5833	1.341
R4	17.4167	2.03522
R5	17.3333	1.488
	17.75	0.3031
	21.5	0.803337
	25.9167	0.179049
R6	21.4167	0.03356
R7	19.0833	0.092422
	19.267	NA
R8	21.4167	0.532521
R9	19.9	0.234421
R10	15.1667	2.027
	17.1667	1.1
	22.75	0.367529
R11	22.4167	0.052
	22.5	NA
R12	24.3	0.39237
R13	22.9	1.93964
R14	17.3	2.5636
R15	21.8	0.254835
R16	24.25	0.51083
	25.4	0.1
R17	24.75	0.022726
	25.6667	0.045304
R18	20.9167	16.248
	21.3333	34.0667
R19	10.25	0.04
	19.5833	0.107
	19.8333	0.675194
R20	13.3	1.6
	23.75	0.405636
R21	15.6	1.6
	26.6667	2.90709
R22	14.1	1.05
	26.75	0.030007
R23	12.8	0.063
	26	0.266736
R24	13.8333	3.22289
	16.75	4.81
R25	25.8333	2.44328
R26	21.3333	1.0651
R27	26.8333	0.032258
R28	26.25	0.702804
R29	14.9167	0.088136
R30	26.4167	0.043867
R31	26.1667	0.551093
R32	20.25	0.033486
R33	21	0.503958
R34	20.6	2.95698
R35	21.7	0.097602
R36	17.6	0.145725
R37	21	0.353244
R38	20.5833	0.032851
R39	24.2	0.096658
R40	20.3	5.51644
R41	20.3	2.01346
R42	17.9	0.148702

## Sheet: Figure 2B
Donor ID	Time on Suppressive ART regimen (years)	IUPM	Source		Donor ID	Time on Suppressive ART regimen (years)	IUPM	Source
1	0.408333	0.5	2003 study		R1	13.6	0.563	current study
	0.7	1.1				21.6667	2.094
	1.20833	1.1			R2	16.1667	1.246
	1.775	0.25				17.5833	3.09
	2.375	0.8				19.0833	0.251
	3.09167	0.1				22.75	2.902
	3.51667	0.1			R3	23.5833	1.341
2	1.6	0.2			R4	17.4167	2.03522
	2.58333	0.2			R5	17.3333	1.488
	2.8	0.15				17.75	0.3031
3	0.391667	2.8				21.5	0.803337
	0.933333	0.2				25.9167	0.179049
	1.71667	1.1			R6	21.4167	0.03356
	2.625	0.5			R8	21.4167	0.532521
	4.1	0.22			R9	19.9	0.234421
	4.40833	1.1			R10	15.1667	2.027
	4.99167	0.2				17.1667	1.1
	5.775	0.5				22.75	0.367529
	6.18333	0.2			R11	22.4167	0.052
4	2.16667	0.09				22.5	NA
	2.78333	0.71			R12	24.3	0.39237
	3.05	0.22			R13	22.9	1.93964
	3.53333	0.22			R14	17.3	2.5636
	4.05833	1.1			R15	21.8	0.254835
6	0.608333	2.8			R16	24.25	0.51083
	3.13333	0.5				25.4	0.1
7	0.291667	1.6			R18	20.9167	16.248
	1.61667	0.5				21.3333	34.0667
	2.58333	0.5			R19	10.25	0.04
	2.93333	0.5				19.5833	0.107
	3.55833	3.2				19.8333	0.675194
8	0.541667	1.6			R20	13.3	1.6
	0.966667	1.8				23.75	0.405636
	1.45833	0.4			R21	15.6	1.6
	2.375	0.4				26.6667	2.90709
9	0.791667	0.22			R22	14.1	1.05
	1.2	1.6			R23	26	0.266736
	1.575	1.6			R24	13.8333	3.22289
	1.80833	0.1				16.75	4.81
	2.11667	2.8			R25	25.8333	2.44328
	2.33333	1			R26	21.3333	1.0651
	2.48333	1.1			R27	26.8333	0.032258
	2.99167	0.5			R28	26.25	0.702804
	3.725	5.6			R29	14.9167	0.088136
	3.96667	2.7			R30	26.4167	0.043867
10	1.80833	3.2			R31	26.1667	0.551093
	2.275	27.1			R33	21	0.503958
	2.74167	0.5			R34	20.6	2.95698
	3.41667	2.5			R35	21.7	0.097602
	4.10833	3.2			R36	17.6	0.145725
	4.64167	3			R37	21	0.353244
	5.61667	3.2			R39	24.2	0.096658
11	0.708333	0.51			R40	20.3	5.51644
	1.14167	0.2			R41	20.3	2.01346
	1.6	0.5			R42	17.9	0.148702
	2.43333	1.5
	3.58333	0.22
	3.90833	0.22
12	1.4	0.5
	2.70833	0.5
	4.10833	0.5
	4.68333	1.6
	5.1	1.06
13	0.666667	1.6
	1.5	0.2
	2	0.5
	2.5	0.28
	4.04167	0.1
14	0.933333	0.5
15	1.25	0.42
16	2.49167	0.2
17	0.908333	0.5
	1.175	0.5
	1.75833	0.5
	3.23333	0.11
	4.075	0.22
18	0.908333	3.25
19	1.85833	2.8
20	1.425	0.51
21	1.41667	16.24
	2.05833	81
	2.31667	8
	2.54167	8
	2.83333	5.5
	4.08333	8
	5.03333	2.8
	6.59167	5.6
22	1.29167	1.6
	1.95	0.5
	2.43333	0.1
	4.91667	0.1
	5.59167	0.1
23	0.983333	0.2
	1.55833	0.2
24	0.75	0.4
	1.30833	0.2
25	1.00833	0.2
26	1	2.8
27	1.5	0.2
28	2.03333	0.4
29	1.66667	1.7
30	1.43333	0.51
31	1.55833	1.6
32	0.75	0.5
33	1.66667	0.1
35	0.325	1.6
	0.9	1.1
	1.675	8.1
54	2.95556	0.025
	3.47222	0.15
	3.96389	1.6
	4.43333	0.1
	5.04167	3.2
	5.54167	0.1
55	2.06667	1.1
56	4.00833	1.1
57	2.5	0.7
58	4.3	0.26
60	4.3	0.26
61	5.33333	0.04
	5.83333	0.02
	6.08333	0.1
62	5.25	0.23
63	5.26667	0.3
	5.91667	0.1
64	3.425	0.09
	4.28333	0.22
65	5.36667	1.5
66	5.08333	0.15
	5.83333	0.09
67	5.15	1.1
68	4.66667	0.09
	5.325	0.1
69	4.93333	0.5
	5.48333	0.2
70	5.05833	0.5
73	5	0.1
	5.29167	0.04
74	5.42	0.55
76	5.61667	0.4
77	6.06667	3.2
78	6.00833	1
79	6.23333	0.22
81	6.19167	0.41
82	5.14167	0.1
83	4.41944	0.1
84	3.93333	0.2
	4.35	0.5

## Sheet: Figure 2C
Donor ID	Time on Suppressive ART regimen (years)	Intact proviruses (/10^6 CD4+ T cells)	Source		Donor ID	Time on Suppressive ART regimen (years)	Intact proviruses (/10^6 CD4+ T cells)	Source
1098	1.9165	1713.77	reference 35		R1	21.6667	168.141	current study
1123	3.86311	1420.54			R2	19.0833	38.3289
	6.88843	591.661				22.75	62.7754
1126	2.15195	912.856			R3	23.5833	87.2533
	6.80082	95.6374			R5	25.9167	144.876
1213	1.30048	448.417			R6	21.4167	14.554
	6.82546	40.2055			R7	19.0833	96.5869
1234	5.66461	22.7865				19.267	23.437
1237	2.62012	12.4785			R9	19.9	50.3162
	6.80356	9.7453			R10	22.75	36.9968
1249	4.61875	6.06424			R11	22.5	7.676
1254	4.5065	103.88			R12	24.3	68.9098
1292	3.10472	743.818			R13	22.9	110.777
1379	1.24298	212.044			R14	17.3	122.005
1473	1.54689	40.0516			R15	21.8	4.41349
1713	1.10335	3140.32			R16	24.25	9.05164
	6.0835	77.0804				25.4	5.23424
1756	3.1321	23.5121			R17	24.75	3.70812
	5.54415	43.5974			R18	20.9167	135.72
2002	3.87953	20.024			R19	19.5833	41.2235
2010	1.74401	35.4918				23.75	149.973
2013	5.23751	12.3527			R21	26.6667	81.1567
2016	1.89733	398.07			R22	26.75	2.06914
2021	1.859	308.112			R23	26	11.185
2026	3.62218	16.3936			R24	16.75	123.733
2027	2.11636	331.556			R25	25.8333	11.8908
2044	2.75975	706.977			R26	21.3333	94.4647
2046	3.14305	41.6334			R27	26.8333	1.27813
2058	4.32307	200.486			R28	26.25	10.1025
2072	4.17248	126.077			R29	14.9167	46.6178
	6.89117	66.2853			R31	26.1667	34.066
2076	1.60712	38.5419			R34	20.6	17.9767
2078	1.60712	545.638			R35	21.7	28.0878
2085	4.05202	284.991			R36	17.6	10.5674
2103	3.27995	199.994			R37	21	286.062
2104	5.23203	1974.2			R39	24.2	5.99919
2118	3.49897	1056.11			R41	20.3	80.9701
2136	0.594114	37.4939			R42	17.9	35.1207
	5.75496	24.3547
2146	1.43737	110.455
2147	3.86585	123.319
2150	1.56879	527.251
	5.28953	283.95
2154	5.16906	854.286
2155	3.74812	2.97891
2161	5.78508	44.3814
2193	4.15332	185.199
2199	0.77755	679.315
	4.45448	347.134
2208	3.86037	105.96
2214	4.80219	22.5214
2225	1.40999	2.44952
	4.25188	240.134
2238	2.13279	123.58
2239	3.31006	187.584
2256	4.42984	640.888
2269	3.96441	136.698
2293	1.89185	43.1791
2294	3.91513	156.428
	6.89665	235.683
2299	2.33812	75.855
2302	2.62834	82.4489
	4.75291	67.2936
2303	3.80835	99.6132
2333	3.00616	81.5827
2375	3.98905	45.3053
	6.90212	56.9866
2377	2.41205	68.4935
	6.94045	8.34657
2411	4.6872	148.374
2443	4.49555	72.4065
2451	3.54004	296.67
3068	2.12457	602.389
3133	2.87474	185.643
3142	0.76386	595.927
3164	1.68925	1264.73
5003	1.72211	230.008
	6.65845	145.356

## Sheet: Figure 2D
Donor ID	Time on Suppressive ART regimen (years)	intact	3'del/HM	5'del	Total
R1	21.6667	168.141	5241.47	1745.76	7155.37
R2	19.0833	38.3289	290.578	331.594	660.501
	22.75	62.7754	772.271	1903.41	2738.45
R3	23.5833	87.2533	498.145	112.353	697.752
R4	17.4167	2.02082	880.054	18.5786	900.653
R5	25.9167	144.876	464.852	278.188	887.917
R6	21.4167	14.554	62.1932	75.2816	152.029
R7	19.0833	96.5869	433.627	433.548	963.761
	19.267	23.437	258.885	173.602	455.924
R8	21.4167	0.855248	438.898	40.3926	480.146
R9	19.9	50.3162	779.173	297.718	1127.21
R10	22.75	36.9968	296.267	416.251	749.515
R11	22.4167	5.212	158.468	291.571	455.251
	22.5	7.676	43.654	108.626	159.956
R12	24.3	68.9098	176.888	674.103	919.9
R13	22.9	110.777	535.155	361.784	1007.72
R14	17.3	122.005	505.672	376.495	1004.17
R15	21.8	4.41349	90.3619	290.544	385.319
R16	24.25	9.05164	205.646	79.0376	293.735
	25.4	5.23424	29.4605	71.7074	106.402
R17	24.75	3.70812	39.6399	35.1687	78.5167
R18	20.9167	135.72	261.075	624.746	1021.54
R19	19.5833	41.2235	443.842	206.888	691.954
R20	23.75	149.973	1158.08	1196.12	2504.17
R21	26.6667	81.1567	428.802	588.871	1098.83
R22	26.75	2.06914	92.3257	189.964	284.359
R23	26	11.185	27.7713	90.9918	129.948
R24	16.75	123.733	619.5	1063.83	1807.07
R25	25.8333	11.8908	275.97	194.758	482.618
R26	21.3333	94.4647	442.448	722.482	1259.39
R27	26.8333	1.27813	16.4223	20.3358	38.0362
R28	26.25	10.1025	171.304	130.169	311.575
R29	14.9167	46.6178	189.688	271.407	507.713
R30	26.4167	1.06883	101.302	118.677	221.048
R31	26.1667	34.066	76.6753	242.157	352.898
R32	20.25	2.84731	24.791	19.3411	46.9794
R33	21	3.98755	22.9881	33.154	60.1297
R34	20.6	17.9767	151.663	59.5154	229.155
R35	21.7	28.0878	92.6787	218.397	339.164
R36	17.6	10.5674	130.405	94.2105	235.183
R37	21	286.062	1354.27	1943.61	3583.94
R38	20.5833	1.81893	111.112	12.5852	125.516
R39	24.2	5.99919	43.0731	49.5653	98.6377
R40	20.3	2.10369	63.4369	25.3375	90.878
R41	20.3	80.9701	540.961	730.923	1352.85
R42	17.9	35.1207	200.933	333.157	569.21
number of donors=	42
number of assays (n)=	46
mean time on ART (yrs)=	22.0319
median intact=		25.7624	203.289	212.643	481.382
geomean intact=		19.1021	195.769	181.798	446.064
	Positive assays >7yrs	Log10 IUPM	IUPM
		-0.30103	0.563
		0.0413927	2.094
		0.0413927	1.246
		-0.60206	3.09
		-0.09691	0.251
		-1	2.902
		-1	1.341
		-0.69897	2.03522
		-0.69897	1.488
		-0.823909	0.3031
		0.447158	0.803337
		-0.69897	0.179049
		0.0413927	0.03356
		-0.30103	0.532521
		-0.657577	0.234421
		0.0413927	2.027
		-0.69897	1.1
		-0.30103	0.367529
		-0.69897	0.052
		-1.04576	0.39237
		-0.148742	1.93964
		-0.657577	2.5636
		-0.657577	0.254835
		0.0413927	0.51083
		0.447158	0.1
		-0.30103	16.248
		0.20412	34.0667
		-0.30103	0.04
		-0.30103	0.107
		-0.30103	0.675194
		0.50515	1.6
		0.20412	0.405636
		0.255273	1.6
		-0.39794	2.90709
		-0.39794	1.05
		-0.657577	0.266736
		0.20412	3.22289
		0.20412	4.81
		-1	2.44328
		0.447158	1.0651
		0	0.032258
		0.0413927	0.702804
		-0.30103	0.088136
		0.748188	0.043867
		0.431364	0.551093
		0.50515	0.503958
		1.43297	2.95698
		-0.30103	0.097602
		0.39794	0.145725
		0.50515	0.353244
		0.477121	0.096658
		0.50515	5.51644
		-0.29243	2.01346
		-0.69897	0.148702
		-0.30103	0.623529
		0.176091
		-0.657577
		-0.657577
		-0.30103
		-0.30103
		-0.30103
		0.20412
		0.0253059
		0.20412
		-0.69897
		-0.30103
		-0.552842
		-1
		-0.30103
		-0.376751
		-0.69897
		-0.30103
		-0.30103
		-0.30103
		-0.958607
		-0.657577
		0.511883
		0.447158
		-0.29243
		1.21059
		1.90849
		0.90309
		0.90309
		0.740363
		0.90309
		0.447158
		0.748188
		0.20412
		-0.30103
		-1
		-1
		-1
		-0.69897
		-0.69897
		-0.39794
		-0.69897
		-0.69897
		0.447158
		-0.69897
		-0.39794
		0.230449
		-0.29243
		0.20412
		-0.30103
		-1
		0.20412
		0.0413927
		0.908485
		-1.60206
		-0.823909
		0.20412
		-1
		0.50515
		-1
		0.0413927
		0.0413927
		-0.154902
		-0.585027
		-0.585027
		-1.39794
		-1.69897
		-1
		-0.638272
		-0.522879
		-1
		-1.04576
		-0.657577
		0.176091
		-0.823909
		-1.04576
		0.0413927
		-1.04576
		-1
		-0.30103
		-0.69897
		-0.30103
		-1
		-1.39794
		-0.259637
		-0.39794
		0.50515
		0
		-0.657577
		-0.387216
		-1
		-1
		-0.69897
		-0.30103
		148		n
				median

## Sheet: Figure 3A
2003 study only					2003 study and current study
Donor ID	Time on Suppressive ART regimen (years)	IUPM	Source		Donor ID	Time on Suppressive ART regimen (years)	IUPM	Source
1	0.408333	0.5	reference 29		61 = R27	5.33333	0.04	reference 29			< indicated value
	0.7	1.1				5.83333	0.02	reference 29
	1.20833	1.1				6.08333	0.1	reference 29
	1.775	0.25				26.8333	0.032258	current study
	2.375	0.8
	3.09167	0.1			64=R29	3.4	0.09	reference 29
	3.51667	0.1				4.3	0.22	reference 29
						14.9167	0.088136	current study
2	0.291667	0.5
	1.6	0.2			66=R30	5.08333	0.15	reference 29
	2.58333	0.2				5.83333	0.09	reference 29
	2.8	0.15				26.4167	0.043867	current study
3	0.391667	2.8			74=R31	5	0.1	reference 29
	0.933333	0.2				5.41667	0.55	reference 29
	1.71667	1.1				26.1667	0.551093	current study
	2.625	0.5
	4.1	0.22
	4.40833	1.1
	4.99167	0.2
	5.775	0.5
	6.18333	0.2
4	0.758333	0.22
	2.16667	0.09
	2.78333	0.71
	3.05	0.22
	3.53333	0.22
	4.05833	1.1
5	1.18333	0.5
	2.1	0.5
	2.23333	0.02
	2.56667	0.02
6	0.608333	2.8
	3.13333	0.5
7	0.291667	1.6
	1.61667	0.5
	2.58333	0.5
	2.93333	0.5
	3.55833	3.2
8	0.541667	1.6
	0.966667	1.8
	1.45833	0.4
	2.375	0.4
9	0.791667	0.22
	1.2	1.6
	1.575	1.6
	1.80833	0.1
	2.11667	2.8
	2.33333	1
	2.48333	1.1
	2.99167	0.5
	3.725	5.6
	3.96667	2.7
10	1.80833	3.2
	2.275	27.1
	2.74167	0.5
	3.41667	2.5
	4.10833	3.2
	4.64167	3
	5.61667	3.2
11	0.708333	0.51
	1.14167	0.2
	1.6	0.5
	2.43333	1.5
	3.58333	0.22
	3.90833	0.22
12	1.4	0.5
	1.83333	0.5
	2.04167	0.2
	2.70833	0.5
	3.68333	0.22
	4.10833	0.5
	4.68333	1.6
	5.1	1.06
13	0.666667	1.6
	1.5	0.2
	2	0.5
	2.5	0.28
	3.51667	0.04
	4.04167	0.1
	4.65	0.1
14	0.933333	0.5
15	0.883333	0.5
	1.25	0.42
	2.08333	0.2
	2.14167	0.04
16	2.49167	0.2
17	0.908333	0.5
	1.175	0.5
	1.75833	0.5
	3.23333	0.11
	3.55	0.1
	4.075	0.22
18	0.908333	3.25
19	1.85833	2.8
20	1.425	0.51
21	1.41667	16.24
	2.05833	81
	2.31667	8
	2.54167	8
	2.83333	5.5
	4.08333	8
	5.03333	2.8
	6.59167	5.6
22	1.29167	1.6
	1.95	0.5
	2.43333	0.1
	2.975	0.1
	3.19167	0.1
	4.91667	0.1
	5.59167	0.1
23	0.983333	0.2
	1.55833	0.2
24	0.75	0.4
	1.30833	0.2
25	1.00833	0.2
26	1	2.8
27	1.5	0.2
28	2.03333	0.4
29	1.66667	1.7
30	1.43333	0.51
31	1.55833	1.6
32	0.75	0.5
33	1.66667	0.1
34	0.891667	0.04
35	0.325	1.6
	0.9	1.1
	1.675	8.1
54	2.78056	0.04
	2.95556	0.025
	3.47222	0.15
	3.96389	1.6
	4.43333	0.1
	5.04167	3.2
	5.54167	0.1
55	2.06667	1.1
56	4.00833	1.1
57	2.5	0.7
58	4.3	0.26
60	4.3	0.26
62	5.25	0.23
	5.89167	0.22
63	5.26667	0.3
	5.91667	0.1
65	5.36667	1.5
67	5.15	1.1
68	4.66667	0.09
	5.325	0.1
69	4.93333	0.5
	5.48333	0.2
70	5.05833	0.5
73	5	0.1
	5.29167	0.04
75	4.70833	0.04
76	5.61667	0.4
77	6.06667	3.2
78	6.00833	1
79	6.23333	0.22
81	6.19167	0.41
82	5.14167	0.1
83	3.99444	0.04
	4.41944	0.1
84	3.93333	0.2
	4.35	0.5

## Sheet: Figure 3B
2003 study only					2003 study and current study
Donor ID	Time on Suppressive ART regimen (years)	IUPM	Source		Donor ID	Time on Suppressive ART regimen (years)	IUPM	Source
1	0.408333	0.5	reference 29		R1	13.6	0.563	current study			< indicated value
	0.7	1.1				21.6667	2.094
	1.20833	1.1			R2	16.1667	1.246	Hosmane 2018
	1.775	0.25				17.5833	3.09	Wang 2018
	2.375	0.8				19.0833	0.251
	3.09167	0.1				22.75	2.902
	3.51667	0.1			R3	23.5833	1.341
					R4	17.4167	2.03522
2	0.291667	0.5			R5	17.3333	1.488
	1.6	0.2				17.75	0.3031	Hosmane 2018
	2.58333	0.2				21.5	0.803337	Bertagnolli 2018
	2.8	0.15				25.9167	0.179049
					R6	21.4167	0.03356
3	0.391667	2.8			R7	19.0833	0.092422
	0.933333	0.2				19.267	NA
	1.71667	1.1			R8	21.4167	0.532521
	2.625	0.5			R9	19.9	0.234421
	4.1	0.22			R10	15.1667	2.027	Hosmane 2018
	4.40833	1.1				17.1667	1.1	Wang 2018
	4.99167	0.2				22.75	0.367529
	5.775	0.5			R11	22.4167	0.052
	6.18333	0.2				22.5	NA
					R12	24.3	0.39237
4	0.758333	0.22			R13	22.9	1.93964
	2.16667	0.09			R14	17.3	2.5636
	2.78333	0.71			R15	21.8	0.254835
	3.05	0.22			R16	24.25	0.51083
	3.53333	0.22				25.4	0.1
	4.05833	1.1			R17	24.75	0.022726
						25.6667	0.045304
5	1.18333	0.5			R18	20.9167	16.248
	2.1	0.5				21.3333	34.0667
	2.23333	0.02			R19	10.25	0.04	Eriksson 2013
	2.56667	0.02				19.5833	0.107
						19.8333	0.675194
6	0.608333	2.8			R20	13.3	1.6	Eriksson 2013
	3.13333	0.5				23.75	0.405636
					R21	15.6	1.6	Eriksson 2013
						26.6667	2.90709
7	0.291667	1.6			R22	14.1	1.05	Eriksson 2013
	1.61667	0.5				26.75	0.030007
	2.58333	0.5			R23	12.8	0.063	Eriksson 2013
	2.93333	0.5				26	0.266736
	3.55833	3.2			R24	13.8333	3.22289	Bertagnolli 2020
						16.75	4.81
8	0.541667	1.6			R25	25.8333	2.44328
	0.966667	1.8			R26	21.3333	1.0651
	1.45833	0.4			61 = R27	5.33333	0.04	reference 29
	2.375	0.4				5.83333	0.02	reference 29
						6.08333	0.1	reference 29
9	0.791667	0.22				26.8333	0.032258	current study
	1.2	1.6			R28	26.25	0.702804	current study
	1.575	1.6			64=R29	3.4	0.09	reference 29
	1.80833	0.1				4.3	0.22	reference 29
	2.11667	2.8				14.9167	0.088136	current study
	2.33333	1			66=R30	5.08333	0.15	reference 29
	2.48333	1.1				5.83333	0.09	reference 29
	2.99167	0.5				26.4167	0.043867	current study
	3.725	5.6			74=R31	5	0.1	reference 29
	3.96667	2.7				5.41667	0.55	reference 29
						26.1667	0.551093	current study
10	1.80833	3.2			R32	20.25	0.033486
	2.275	27.1			R33	21	0.503958
	2.74167	0.5			R34	20.6	2.95698
	3.41667	2.5			R35	21.7	0.097602
	4.10833	3.2			R36	17.6	0.145725
	4.64167	3			R37	21	0.353244
	5.61667	3.2			R38	20.5833	0.032851
					R39	24.2	0.096658
11	0.708333	0.51			R40	20.3	5.51644
	1.14167	0.2			R41	20.3	2.01346
	1.6	0.5			R42	17.9	0.148702
	2.43333	1.5
	3.58333	0.22
	3.90833	0.22
12	1.4	0.5
	1.83333	0.5
	2.04167	0.2
	2.70833	0.5
	3.68333	0.22
	4.10833	0.5
	4.68333	1.6
	5.1	1.06
13	0.666667	1.6
	1.5	0.2
	2	0.5
	2.5	0.28
	3.51667	0.04
	4.04167	0.1
	4.65	0.1
14	0.933333	0.5
15	0.883333	0.5
	1.25	0.42
	2.08333	0.2
	2.14167	0.04
16	2.49167	0.2
17	0.908333	0.5
	1.175	0.5
	1.75833	0.5
	3.23333	0.11
	3.55	0.1
	4.075	0.22
18	0.908333	3.25
19	1.85833	2.8
20	1.425	0.51
21	1.41667	16.24
	2.05833	81
	2.31667	8
	2.54167	8
	2.83333	5.5
	4.08333	8
	5.03333	2.8
	6.59167	5.6
22	1.29167	1.6
	1.95	0.5
	2.43333	0.1
	2.975	0.1
	3.19167	0.1
	4.91667	0.1
	5.59167	0.1
23	0.983333	0.2
	1.55833	0.2
24	0.75	0.4
	1.30833	0.2
25	1.00833	0.2
26	1	2.8
27	1.5	0.2
28	2.03333	0.4
29	1.66667	1.7
30	1.43333	0.51
31	1.55833	1.6
32	0.75	0.5
33	1.66667	0.1
34	0.891667	0.04
35	0.325	1.6
	0.9	1.1
	1.675	8.1
54	2.78056	0.04
	2.95556	0.025
	3.47222	0.15
	3.96389	1.6
	4.43333	0.1
	5.04167	3.2
	5.54167	0.1
55	2.06667	1.1
56	4.00833	1.1
57	2.5	0.7
58	4.3	0.26
60	4.3	0.26
62	5.25	0.23
	5.89167	0.22
63	5.26667	0.3
	5.91667	0.1
65	5.36667	1.5
67	5.15	1.1
68	4.66667	0.09
	5.325	0.1
69	4.93333	0.5
	5.48333	0.2
70	5.05833	0.5
73	5	0.1
	5.29167	0.04
75	4.70833	0.04
76	5.61667	0.4
77	6.06667	3.2
78	6.00833	1
79	6.23333	0.22
81	6.19167	0.41
82	5.14167	0.1
83	3.99444	0.04
	4.41944	0.1
84	3.93333	0.2
	4.35	0.5

## Sheet: Figure 3C
Data from reference 35				current study
Donor ID	Time on Suppressive ART regimen (years)	Intact proviruses (/10^6 CD4+ T cells)		Donor ID	Time on Suppressive ART regimen (years)	Intact proviruses (/10^6 CD4+ T cells)
1079	0	283.862		R1	21.6667	168.141			< indicated value
1079	7.51266	16.108		R2	19.0833	38.3289
1079	10.8474	6.92041			22.75	62.7754
1079	12.7091	0.4		R3	23.5833	87.2533
1098	0.268309	5828.41		R4	17.4167	2.02082
1098	1.9165	1713.77		R5	25.9167	144.876
1098	9.28405	150.315		R6	21.4167	14.554
1098	13.8754	111.438		R7	19.0833	96.5869
1123	3.86311	1420.54			19.267	23.437
1123	6.88843	591.661		R8	21.4167	0.855248
1123	10.924	348.135		R9	19.9	50.3162
1126	2.15195	912.856		R10	22.75	36.9968
1126	6.80082	95.6374		R11	22.4167	5.212
1126	8.97194	167.112			22.5	7.676
1213	1.30048	448.417		R12	24.3	68.9098
1213	6.82546	40.2055		R13	22.9	110.777
1234	0.498289	525.555		R14	17.3	122.005
1234	5.66461	22.7865		R15	21.8	4.41349
1237	0	23.6418		R16	24.25	9.05164
1237	2.62012	12.4785			25.4	5.23424
1237	6.80356	9.7453		R17	24.75	3.70812
1249	0.386037	10.2431		R18	20.9167	135.72
1249	4.61875	6.06424		R19	19.5833	41.2235
1254	0	1989.38		R20	23.75	149.973
1254	4.5065	103.88		R21	26.6667	81.1567
1254	8.62697	50.6845		R22	26.75	2.06914
1292	0.476386	6133.56		R23	26	11.185
1292	3.10472	743.818		R24	16.75	123.733
1292	7.50171	0.4		R25	25.8333	11.8908
1379	1.24298	212.044		R26	21.3333	94.4647
1379	7.12389	19.1362		R27	26.8333	1.27813
1399	2.14921	0.4		R28	26.25	10.1025
1399	8.00821	0.4		R29	14.9167	46.6178
1473	1.54689	40.0516		R30	26.4167	1.06883
1506	0	366.366		R31	26.1667	34.066
1506	13.7002	2.23938		R32	20.25	2.84731
1506	13.911	11.418		R33	21	3.98755
1602	4.17522	0.4		R34	20.6	17.9767
1713	1.10335	3140.32		R35	21.7	28.0878
1713	6.0835	77.0804		R36	17.6	10.5674
1756	0.229979	251.043		R37	21	286.062
1756	3.1321	23.5121		R38	20.5833	1.81893
1756	5.54415	43.5974		R39	24.2	5.99919
2002	3.87953	20.024		R40	20.3	2.10369
2002	10.245	31.0311		R41	20.3	80.9701
2002	14.7296	7.82567		R42	17.9	35.1207
2010	1.74401	35.4918
2010	10.0096	44.279
2010	17.1061	66.9532
2013	5.23751	12.3527
2013	13.6235	3.06778
2013	18.2286	1.3737
2013	20.835	29.835
2016	1.89733	398.07
2021	1.859	308.112
2021	10.2313	74.4567
2021	15.7098	84.6545
2026	3.62218	16.3936
2026	11.5921	19.8761
2026	16.8898	24.662
2027	2.11636	331.556
2027	10.8857	74.3819
2027	17.4538	113.204
2044	2.75975	706.977
2044	8.98836	148.927
2044	17.1143	46.5491
2046	3.14305	41.6334
2046	12.4572	65.0393
2046	18.4203	29.8557
2058	4.32307	200.486
2058	13.4319	20.8946
2058	17.7577	21.2131
2072	4.17248	126.077
2072	6.89117	66.2853
2072	11.6824	47.541
2076	1.60712	38.5419
2076	10.1328	284.693
2076	16.6489	48.4248
2078	1.60712	545.638
2078	10.3272	297.794
2078	17.2293	137.734
2085	4.05202	284.991
2085	7.61396	142.08
2085	16.9993	101.613
2103	3.27995	199.994
2103	11.4031	40.2499
2103	15.9836	23.6436
2104	5.23203	1974.2
2104	10.6502	474.941
2115	7.39767	30.9047
2115	15.1266	25.0795
2115	19.0527	22.9983
2118	3.49897	1056.11
2118	9.05681	206.791
2136	0.594114	37.4939
2136	5.75496	24.3547
2143	11.499	151.405
2143	15.8084	240.941
2143	20.5941	65.0327
2144	8.19165	140.994
2144	11.4689	83.1085
2144	16.1396	74.0681
2146	1.43737	110.455
2146	7.17591	65.9116
2147	3.86585	123.319
2147	8.85421	140.034
2147	13.3169	119.436
2150	1.56879	527.251
2150	5.28953	283.95
2150	8.59138	154.145
2154	5.16906	854.286
2154	13.525	340.84
2155	3.74812	2.97891
2155	8.03833	0.4
2155	12.3696	6.9518
2161	0	142.005
2161	5.78508	44.3814
2167	7.98357	205.1
2167	12.3723	176.717
2167	16.2437	112.112
2168	7.38398	45.1979
2168	10.0178	69.3518
2168	13.1855	132.695
2193	0	160.285
2193	4.15332	185.199
2193	9.36893	966.104
2199	0.77755	679.315
2199	4.45448	347.134
2199	8.30938	1008.88
2208	0	113.674
2208	3.86037	105.96
2208	8.78303	56.3463
2214	0.421629	9.98116
2214	4.80219	22.5214
2225	1.40999	2.44952
2225	4.25188	240.134
2225	8.47091	40.8568
2238	2.13279	123.58
2238	8.87337	17.6921
2239	0	788.532
2239	3.31006	187.584
2239	7.54552	199.37
2241	0	0.4
2241	4.282	0.4
2243	0	0.4
2243	7.30732	5.55079
2256	0	364.483
2256	4.42984	640.888
2256	7.47159	405.939
2259	0	0.4
2259	3.62218	0.4
2259	7.51266	6.14633
2269	0	123.594
2269	3.96441	136.698
2269	8.18891	65.7211
2286	8.00274	70.8217
2286	14.4422	35.6044
2293	1.89185	43.1791
2293	7.98631	15.5124
2294	0	230.452
2294	3.91513	156.428
2294	6.89665	235.683
2299	2.33812	75.855
2299	8.96099	20.5992
2302	2.62834	82.4489
2302	4.75291	67.2936
2302	9.25941	25.7724
2303	0.457221	474.253
2303	3.80835	99.6132
2303	8.19986	44.3942
2328	0	223.322
2328	7.22793	19.6031
2333	0	76.6351
2333	3.00616	81.5827
2333	7.3347	304.136
2371	11.2197	79.9762
2371	16.7201	62.0257
2375	0.0219028	60.297
2375	3.98905	45.3053
2375	6.90212	56.9866
2377	0.268309	158.18
2377	2.41205	68.4935
2377	6.94045	8.34657
2411	4.6872	148.374
2411	7.20602	58.847
2411	11.4606	44.7293
2437	0	0.4
2437	5.86721	0.4
2443	0	202.023
2443	4.49555	72.4065
2447	7.69884	138.087
2447	12.8789	119.942
2451	3.54004	296.67
2451	9.00479	67.4998
3068	2.12457	602.389
3068	9.83436	391.611
3068	12.8186	145.791
3068	15.7153	81.8827
3133	2.87474	185.643
3133	7.4141	115.61
3133	12.5147	122.759
3142	0.76386	595.927
3142	8.21903	91.341
3142	14.9459	33.8461
3164	1.68925	1264.73
3164	8.08214	173.835
3164	10.8446	102.013
3229	7.45517	36.8367
3229	12.3997	16.544
3229	14.2587	35.7035
3245	0.895277	0.4
3245	4.55578	0.4
3245	9.05955	18.7398
5003	1.72211	230.408
5003	6.65845	145.356
5003	9.20465	206.336

## Sheet: Figure 4A
from reference 34			current study
Donor ID	QVOA/ IPDA		Donor ID	QVOA/ IPDA
JJ209	0.0262558		R1	0.0124538
CM422	0.00520118		R2	0.00654859
TP361	0.00302265			0.0462283
LK255	0.0103548		R3	0.0153691
MC196	0.0062763		R5	0.00123587
TK75	0.0622758		R6	0.00230589
2443 (2015)	0.0045883		R9	0.00465896
2609 (2016)	0.0587919		R10	0.00993408
KB05 (2013)	0.01589		R12	0.00569396
KB08 (2015)	0.673987		R13	0.0175094
KB09 (2013)	0.37806		R14	0.0210123
KB10 (2014)	0.00682993		R15	0.05774
KB381	0.0806661		R16	0.0564351
KE374	0.0420572			0.019105
RH363	0.65509		R18	0.119717
RS29	0.00567901		R19	0.00259561
1079	0.0282649		R20	0.00270474
2613	0.00227732		R21	0.0358207
KB02 (2013)	0.0149661		R23	0.0238475
KB03 (2013)	0.0132043		R24	0.0388739
KB6 (2013)	0.0143096		R25	0.205476
			R26	0.0112752
			R27	0.0252385
			R28	0.0695674
			R29	0.00189061
			R31	0.0161772
			R34	0.16449
			R35	0.00347489
			R36	0.0137901
			R37	0.00123485
			R39	0.0161118
			R41	0.0248667
			R42	0.00423402

## Sheet: Figure 4B
from reference 34			current study
Donor ID	QVOA/ IPDA		Donor ID	QVOA/ IPDA
JJ209	0.0262558		R1	0.0124538
CM422	0.00520118		R2	0.00654859
TP361	0.00302265			0.0462283
JR354	0.00491011		R3	0.0153691
LK255	0.0103548		R4	1.00713
MC196	0.0062763		R5	0.00123587
TK75	0.0622758		R6	0.00230589
2443 (2015)	0.0045883		R7	0.000956879
2609 (2016)	0.0587919		R8	0.622651
KB04 (2015)	0.000355221		R9	0.00465896
KB05 (2013)	0.01589		R10	0.00993408
KB08 (2015)	0.673987		R11	0.00997698
KB09 (2013)	0.37806		R12	0.00569396
KB10 (2014)	0.00682993		R13	0.0175094
JJ70	0.0592798		R14	0.0210123
KB381	0.0806661		R15	0.05774
KE374	0.0420572		R16	0.0564351
KW241	0.00140031			0.019105
RH363	0.65509		R17	0.00612871
RS29	0.00567901		R18	0.119717
1079	0.0282649		R19	0.00259561
2613	0.00227732		R20	0.00270474
2531	0.000955102		R21	0.0358207
KB02 (2013)	0.0149661		R22	0.0145022
KB04 (2013)	0.0013784		R23	0.0238475
KB03 (2013)	0.0132043		R24	0.0388739
KB6 (2013)	0.0143096		R25	0.205476
			R26	0.0112752
			R27	0.0252385
			R28	0.0695674
			R29	0.00189061
			R30	0.0410422
			R31	0.0161772
			R32	0.0117606
			R33	0.126383
			R34	0.16449
			R35	0.00347489
			R36	0.0137901
			R37	0.00123485
			R38	0.0180606
			R39	0.0161118
			R40	2.62227
			R41	0.0248667
			R42	0.00423402

## Sheet: Figure 6A
Years on ART: 9		Years on ART: 22.3
Source	Clonality (%)	Donor ID	Clonality (%)
Hosmane 2017	100	R01	57.1
Hosmane 2017	50	R03	83.3
Hosmane 2017	50	R16	100
Hosmane 2017	30	R18	96.2
Hosmane 2017	68	R21	69
Hosmane 2017	62	R10	91.7
Hosmane 2017	40	R02	61.5
Lorenzi 2016	48
Lorenzi 2016	53
Lorenzi 2016	59
Lorenzi 2016	57
Bui 2017	60
Bui 2017	24
Bui 2017	53
Salantes 2018	93
Salantes 2018	36
Salantes 2018	55
Salantes 2018	30
Cohen 2018	34
Cohen 2018	47.9
Cohen 2018	62.5
Cohen 2018	58.3
Cohen 2018	0
Cohen 2018	19.2
Cohen 2018	94.1
Cohen 2018	30.8
Cohen 2018	80.4
Cohen 2018	80

[truncated: 3 more sheets: Figure 6B, Figure S2, Figure S5]
